# Supplementary material for: The ALDH2/PolG2 axis enhances mitochondrial biogenesis via transcriptional regulation of Nrf2 and promotes chemotherapy resistance in acute myeloid leukaemia
Source: Cell Death Dis. 2025 Aug 13;16(1):616. doi: 10.1038/s41419-025-07927-z (PMC12344002; doi:10.1038/s41419-025-07927-z)
Supplement: Supplementary file 2 — Table S1. AML patient sample information [file 41419_2025_7927_MOESM2_ESM.xlsx]

## Sheet: Sheet1
Supplementary Table 1. AML patients sample information
AML	Age	Gender	Therapeutic effect	Cytogenetics	Mutations	Sample type
AML1	45	M	CR	Normal	IDH1	BM
AML2	34	F	CR	Complex	FLT3-ITD	BM
AML3	23	F	CR	45,XX,-8	IDH1	BM
AML4	34	M	CR	Normal	NPM1	BM
AML5	19	F	CR	Normal		BM
AML6	56	M	CR	Normal	IDH1	BM
AML7	67	M	CR	Complex	None	BM
AML8	63	M	CR	Normal	None	BM
AML9	43	F	RR	46,XX,del(7q)(q23)	FLT3-TKD,IDH1	BM
AML10	39	M	RR	46,XY,inv(16)	FLT3-ITD	BM
AML11	35	F	CR	Complex	NPM1	BM
AML12	48	M	CR	Normal	IDH1	BM
AML13	37	F	CR	Normal	None	BM
AML14	45	F	CR	Complex	None	BM
AML15	52	M	RR	46,XY,t(1;21)	Ckit	BM
AML16	23	F	CR	46,XX,t(8;21)	None	BM
AML17	18	F	CR	Complex		BM
AML18	23	F	CR	Normal	NPM1	BM
AML19	56	M	RR	Normal		BM
AML20	26	M	RR	46,XX,t(8;21)(q22;q22)		BM
AML21	57	F	RR	Normal	FLT3-ITD	BM
AML22	49	M	RR	46,XX,t(8;21)(q22;q22)		BM
AML23	34	F	CR	Normal	None	BM
AML24	32	F	RR	Normal	FLT3-TKD	BM
AML25	24	F	RR	47,XX,+8	FLT3-TKD,IDH1	BM
AML26	28	F	RR	Complex	FLT3-TKD	BM
AML27	27	M	RR	46,XX,del(7q)(q23)	None	PB
AML28	46	F	CR	Normal	None	BM
AML29	58	M	CR	Normal	None	BM
AML30	61	F	RR	Normal	FLT3-ITD,IDH1	BM
AML31	64	F	RR	Complex	None	BM
AML32	34	M	RR		FLT3-TKD	BM
AML33	22	F	CR	46,XX,t(8;21)(q22;q22)		BM
AML34	45	F	RR	47,XX,+3	None	BM
AML35	64	M	RR	Normal		BM
AML36	56	F	RR	47,XX,+8	FLT3-ITD,NPM1	BM
AML37	59	F	RR	Normal	FLT3-ITD,IDH1	BM
AML38	52	M	RR		None	BM
AML39	24	M	CR	Normal	None	PB
AML40	39	F	RR	Complex	None	BM
Based on the therapeutic response of AML patients, they were classified into the complete remission group (CR group) and the relapse/refractory group (RR group). The criteria for grouping: The definitions of CR group (complete remission) and RR group (relapse/refractory) were referred to relevant standard guidelines. Subsequently, samples were randomly selected from the two groups using a compute…
