# Supplementary material for: The ALDH2/PolG2 axis enhances mitochondrial biogenesis via transcriptional regulation of Nrf2 and promotes chemotherapy resistance in acute myeloid leukaemia
Source: Cell Death Dis. 2025 Aug 13;16(1):616. doi: 10.1038/s41419-025-07927-z (PMC12344002; doi:10.1038/s41419-025-07927-z)
Supplement: Supplementary file 3 — Table S2. Primer sequence information [file 41419_2025_7927_MOESM3_ESM.xlsx]

## Sheet: 1
Supplementary Table 2. Primers sequence information
Species	Gene name	Forward primer (5'->3')	Reverse primer (5'->3')	Recommended annealing temperature (℃)
Homo	MT-CO1	AACCCAATACCAAACGCCCC	GTGTTGAGGTTGCGGTCTGT	60
Homo	MT-ND5	CGGAAGCCTATTCGCAGGAT	ATAGGGGATTGTGCGGTGTG	60
Homo	MT-ATP6	GCGCCACCCTAGCAATATCA	AGGCTTGGATTAAGGCGACA	60
Homo	ATPAF1	GAAAGAGACCTACGGGTTAGTG	GTTCTGGGCACATTTCAGTTC	60
Homo	COX6A1	GTGTACCTGAAGTCGCACCA	GGAAACGGCTTGGTCCTGAT	60
Homo	NDUFA6	ATCAGGGCAGCACTAACAGG	AGGGTGCCTGAGTAGGAAGT	60
Homo	CXCR4	TGGTCTATGTTGGCGTCTGG	GTCATTGGGGTAGAAGCGGT	60
Homo	BCL2	GGATAACGGAGGCTGGGATG	TGACTTCACTTGTGGCCCAG	60
Homo	HO-1	AGTCTTCGCCCCTGTCTACT	CTTCACATAGCGCTGCATGG	60
Homo	ID1	GTTTCAGCCAGTCGCCAAGA	ACAGCCGTTCATGTCGTAGA	60
Homo	SLC44A1	GTTCACTTGGAGGCACAGGT	TTGCCAGCTACGTGGAACAA	60
Homo	ALDH2-S1(CHIP)	GTGGCATTGTTTGTAGTGGCA	CCACCGTGCCAGGTACTTTT	60
Homo	ALDH2-S2(CHIP)	GTCTCACTGTGTCGCCTAGG	AAAAATTAGCCGGGCGTGGT	60
