# Supplementary material for: The ALDH2/PolG2 axis enhances mitochondrial biogenesis via transcriptional regulation of Nrf2 and promotes chemotherapy resistance in acute myeloid leukaemia
Source: Cell Death Dis. 2025 Aug 13;16(1):616. doi: 10.1038/s41419-025-07927-z (PMC12344002; doi:10.1038/s41419-025-07927-z)
Supplement: Supplementary file 4 — Table S3. Antibody information [file 41419_2025_7927_MOESM4_ESM.xlsx]

## Sheet: 抗体
Supplementary Table 3. Antibodies information
Name of antibody	Brand	Cat.	Types of antibody	Experiments	Dilution ratio
ALDH2 Antibody	Proteintech	15310-1-AP	Rabbit Anti Human IgG	IP	2 ug for 2 mg of total protein lysate
ALDH2 Monoclonal antibody	Proteintech	68237-1-Ig	Mouse Anti Human IgG	WB	1:2000
ALDH2 Polyclonal Antibody	Immunoway	YT5355	Rabbit Anti Human IgG	WB,IF,IHC	WB1:1000, IF1:500, IHC 1:200
Nrf2 Antibody	abcam	ab62352	Rabbit Anti Human IgG	WB,ChIP	1:1000
MT-CO1	Affinity	DF8920	Rabbit Anti Human IgG	WB	1:3000
ATPAF1 Polyclonal Antibody	Proteintech	18016-1-AP	Rabbit Anti Human IgG	WB;IF;IHC	WB1:2000, IF1:500, IHC 1:200
MT-ND5 Antibody	Affinity	DF4215	Rabbit Anti Human IgG	WB;IF;IHC	WB1:1000, IF1:500, IHC 1:200
Caspase-3 Polyclonal Antibody	Immunoway	YC0026	Rabbit Anti Human IgG	WB	1:1000
Cleaved PARP Monoclonal Antibody(Mix)	Immunoway	YM3145	Mouse Anti Human IgG	WB	1:1000
Cleaved-Caspase-3 p12 (D175) Polyclonal Antibody	Immunoway	YC0004	Rabbit Anti Human IgG	WB	1:1000
COX6A1 Polyclonal Antibody	Proteintech	11460-1-AP	Rabbit Anti Human IgG	WB;IF;IHC	WB1:1000, IF1:500, IHC 1:200
FITC* Goat Anti Rabbit IgG(H+L)	Immunoway	RS0004	Goat Anti-Rabbit IgG	IF	1:500
Goat Anti Mouse IgG (H&L)-AbFluor 488	Immunoway	RS3208	Goat Anti Mouse IgG	IF	1:500
Goat Anti Mouse IgG (H&L)-AbFluor 647	Immunoway	RS3808	Goat Anti Mouse IgG	IF	1:500
Goat Anti Rabbit IgG (H&L)-AbFluor 647	Immunoway	RS3811	Goat Anti-Rabbit IgG	IF	1:500
Goat Anti-Rabbit IgG (H+L) HRP	Affinity	S0001	Goat Anti-Rabbit IgG	WB;IHC	WB1:5000 IHC1:500
HRP* Goat Anti Mouse IgG(H+L)	Immunoway	RS0001	Goat Anti Mouse IgG	WB;IHC	WB1:5000 IHC1:500
MT-ATP6 Antibody	Immunoway	DF9237	Rabbit Anti Human IgG	WB;IF;IHC	WB1:1000, IF1:500, IHC 1:200
CXCR4	Affinity	AF5279	Rabbit Anti Human IgG	WB	1:800
Mitosox Red	Invitrogen	M3600B		IF	1:50000
MitoTracker Green FM	MedChemExpress	HY-135056		IF	1:50000
BCL2	Affinity	AF6139	Rabbit Anti Human IgG	WB	1:1000
NDUFA6 Polyclonal Antibody	Proteintech	15445-1-AP	Rabbit Anti Human IgG	WB	1:1000
HO-1	abcam	ab13248	Mouse Anti Human IgG	WB	1:3000
Id1	Affinity	DF2932	Rabbit Anti Human IgG	WB	1:3000
Slc44a1	Affinity	DF4805	Rabbit Anti Human IgG	WB	1:1000
PolG2	abcam	ab201100	Rabbit Anti Human IgG	WB	1:1000
γ-H2AX	Invitrogen	BLR053F	Rabbit Anti Human IgG	WB	1:1000
LC3B	Affinity	AF4650	Rabbit Anti Human IgG	WB	1:1000
Rabbit IgG control polyclonal antibody	Proteintech	30000-0-AP	Rabbit Anti Human IgG	IP	1:20000
β-actin	Immunoway	YT0099	Rabbit Anti Human IgG	WB	1:1000
